# Supplementary material for: Assessment of a Novel Stress and Immune Gene Panel on the Development of Australasian Snapper (Chrysophrys auratus) Larvae
Source: Genes (Basel). 2024 Nov 27;15(12):1520. doi: 10.3390/genes15121520 (PMC11675413; doi:10.3390/genes15121520)
Supplement: Supplementary file 1 [file genes-15-01520-s001.zip]

Archive with 1 entries (1 files):
- genes-3255834-supplementary.pdf
